# Supplementary material for: Differentiation of Developmental Pathways Results in Different Life-History Patterns between the High and Low Latitudinal Populations in the Asian Corn Borer
Source: Insects. 2022 Nov 6;13(11):1026. doi: 10.3390/insects13111026 (PMC9696888; doi:10.3390/insects13111026)
Supplement: Supplementary file 1 [file insects-13-01026-s001.zip]

Archive with 1 entries (1 files):
- insects-1948223-supplementary.pdf
